# Supplementary material for: Netrin-1 Promotes Visceral Adipose Tissue Inflammation in Obesity and Is Associated with Insulin Resistance
Source: Nutrients. 2022 Oct 18;14(20):4372. doi: 10.3390/nu14204372 (PMC9611559; doi:10.3390/nu14204372)
Supplement: Supplementary file 1 [file nutrients-14-04372-s001.zip]

Archive with 1 entries (1 files):
- nutrients-1964492-supplementary.pdf
